# Supplementary material for: MiRNA detection in cervical exfoliated cells for missed high-grade lesions in women with LSIL/CIN1 diagnosis after colposcopy-guided biopsy
Source: BMC Cancer. 2019 Jan 30;19:112. doi: 10.1186/s12885-019-5311-3 (PMC6354336; doi:10.1186/s12885-019-5311-3)
Supplement: Supplementary file 1 — Table S1. Primes sequence of the miRNA. (XLS 21 kb) [file 12885_2019_5311_MOESM1_ESM.xls]

## Sheet: Sheet1
Table 1 primes sequence of the miRNA
miRNA	Prime sequence
195RT	GCGCGTGAGCAGGCTGGAGAAATTAACCACGCGCGCCAAT
195F	GGTAGCAGCACAGAAATA
20aRT	GCGCGTGAGCAGGCTGGAGAAATTAACCACGCGCCTACCTG
20aF	CCGTAAAGTGCTTATAGTG
16-2RT	GCGCGTGAGCAGGCTGGAGAAATTAACCACGCGCCGCCAA
16-2F	CCTAGCAGCACGTAAA
miR29a-RT	GTCGTATCCAGTGCAGGGTCCGAGGTATTCGCACTGGATACGACTAACCG
miR29a-F	CGGCGTAGCACCATCTGAAA
U6RT	AACGCTTCACGAATTTGCGT
U6F	CTCGCTTCGGCAGCACA
RP	GTGCAGGGTCCGAGGT
